# Supplementary material for: Association of Urinary and Dietary Selenium and of Serum Selenium Species with Serum Alanine Aminotransferase in a Healthy Italian Population
Source: Antioxidants (Basel). 2021 Sep 24;10(10):1516. doi: 10.3390/antiox10101516 (PMC8532767; doi:10.3390/antiox10101516)
Supplement: Supplementary file 1 [file antioxidants-10-01516-s001.zip]

Archive with 1 entries (1 files):
- antioxidants-1369128-supplementary.pdf
